# Supplementary material for: Synthesis, Characterization and Catalytic/Antimicrobial Activities of Some Transition Metal Complexes Derived from 2-Floro-N-((2-Hydroxyphenyl)Methylene)Benzohydrazide
Source: Molecules. 2024 Dec 5;29(23):5758. doi: 10.3390/molecules29235758 (PMC11643795; doi:10.3390/molecules29235758)
Supplement: Supplementary file 1 [file molecules-29-05758-s001.zip]

Archive with 1 entries (1 files):
- molecules-3295925-supplementary.pdf
